# Supplementary material for: Contributions to the knowledge of oribatid mites of Indonesia. 2. The genus Pergalumna (Galumnidae) with description of a new species and key to known species in the Oriental region (Acari, Oribatida)
Source: Zookeys. 2015 Oct 26;(529):87–103. doi: 10.3897/zookeys.529.6421 (PMC4668901; doi:10.3897/zookeys.529.6421)
Supplement: XML Treatment for Pergalumna paraindistincta [file zookeys.529.6421-treatment1.xml]

<!DOCTYPE tp:taxon-treatment
  PUBLIC "-//TaxonX//DTD Taxonomic Treatment Publishing DTD v0 20100105//EN" "tax-treatment-NSO.dtd">
<tp:taxon-treatment xmlns:tp="http://www.plazi.org/taxpub"><tp:treatment-meta><kwd-group><label>Taxon classification</label><kwd><named-content content-type="kingdom">Animalia</named-content></kwd><kwd><named-content content-type="order">Oribatida</named-content></kwd><kwd><named-content content-type="family">Galumnidae</named-content></kwd></kwd-group><mixed-citation publication-type="journal"><person-group><name><surname>Ermilov</surname><given-names>Sergey G.</given-names></name><name><surname>Sandmann</surname><given-names>Dorothee</given-names></name><name><surname>Klarner</surname><given-names>Bernhard</given-names></name><name><surname>Widyastuti</surname><given-names>Rahaju</given-names></name><name><surname>Scheu</surname><given-names>Stefan</given-names></name></person-group><article-title>Contributions to the knowledge of oribatid mites of Indonesia. 2. The genus <italic><tp:taxon-name><tp:taxon-name-part taxon-name-part-type="genus">Pergalumna</tp:taxon-name-part></tp:taxon-name></italic> (<tp:taxon-name><tp:taxon-name-part taxon-name-part-type="family">Galumnidae</tp:taxon-name-part></tp:taxon-name>) with description of a new species and key to known species in the Oriental region (<tp:taxon-name><tp:taxon-name-part taxon-name-part-type="subclass">Acari</tp:taxon-name-part></tp:taxon-name>, <tp:taxon-name><tp:taxon-name-part taxon-name-part-type="order">Oribatida</tp:taxon-name-part></tp:taxon-name>)</article-title><source>Zookeys</source><day>26</day><month>10</month><year>2015</year><volume>2015</volume><issue>529</issue><fpage>87</fpage><lpage>103</lpage><pub-id pub-id-type="doi">10.3897/zookeys.529.6421</pub-id></mixed-citation></tp:treatment-meta><tp:nomenclature><tp:taxon-name>
                        <tp:taxon-name-part taxon-name-part-type="genus">Pergalumna</tp:taxon-name-part>
                        <tp:taxon-name-part taxon-name-part-type="species">paraindistincta</tp:taxon-name-part>
                        <object-id xmlns:xlink="http://www.w3.org/1999/xlink" content-type="zoobank" xlink:type="simple">http://zoobank.org/F1F876B8-867F-4EA9-851D-FB4186C05342</object-id>
                    </tp:taxon-name><tp:taxon-status xmlns:xlink="http://www.w3.org/1999/xlink" xlink:type="simple">sp. n.</tp:taxon-status><xref ref-type="fig" rid="F1">Figs 1</xref><xref ref-type="fig" rid="F2">, 2</xref><xref ref-type="fig" rid="F3">, 3–4</xref><xref ref-type="fig" rid="F4">, 5–9</xref></tp:nomenclature><tp:treatment-sec sec-type="Diagnosis"><title>Diagnosis.</title><p>Body size: 415–481 × 298–365. Rostral, lamellar and interlamellar setae well developed, barbed. Bothridial setae long, setiform, ciliate. Anterior notogastral <!--PageBreak-->margin not developed. Three pairs of elongate oval porose areas on notogaster, <italic>Aa</italic> transversally oriented, located between <italic>la</italic> and <italic>lm</italic>, <italic>A1</italic> longitudinally oriented. Median pore single, large. Adanal setae <italic>ad</italic><sub>1</sub> of medium size, straight, heavily barbed. Postanal porose area absent.</p></tp:treatment-sec><tp:treatment-sec sec-type="Description"><title>Description.</title><p><italic>Measurements</italic>. Body length: 431 (holotype: male), 415–481 (10 paratypes: three females and seven males); notogaster width: 298 (holotype), 298–365 (10 paratypes). Without sexual dimorphism.</p><p><italic>Integument</italic>. Body color brown. Body surface microgranulate, visible under high magnification, ×1000 (diameter of granules less than 1).</p><p><italic>Prodorsum</italic> (Figs <xref ref-type="fig" rid="F1">1</xref>, <xref ref-type="fig" rid="F3">3</xref>, <xref ref-type="fig" rid="F4">5</xref>). Rostrum broadly rounded. Lamellar (<italic>L</italic>) and sublamellar (<italic>S</italic>) lines distinct, parallel, curving backwards. Rostral (<italic>ro</italic>, 41–49), lamellar (<italic>le</italic>, 69–77) and interlamellar (<italic>in</italic>, 86–90) setae setiform, barbed. Bothridial setae (<italic>bs</italic>, 114–127) <!--PageBreak-->setiform, densely ciliate in medio-distal parts. Exobothridial setae and their alveoli absent. Porose areas <italic>Ad</italic> narrowly elongate oval, transversally oriented (16–20 × 4).</p><fig id="F1" position="float" orientation="portrait"><label>Figure 1.</label><caption><p><italic><tp:taxon-name><tp:taxon-name-part taxon-name-part-type="genus">Pergalumna</tp:taxon-name-part> <tp:taxon-name-part taxon-name-part-type="species">paraindistincta</tp:taxon-name-part></tp:taxon-name></italic> sp. n., adult: dorsal view. Scale bar 100 μm.</p></caption><graphic xmlns:xlink="http://www.w3.org/1999/xlink" xlink:href="zookeys-529-087-g001.jpg" position="float" orientation="portrait" xlink:type="simple" id="oo_61863.jpg"/></fig><fig id="F2" position="float" orientation="portrait"><label>Figure 2.</label><caption><p><italic><tp:taxon-name><tp:taxon-name-part taxon-name-part-type="genus">Pergalumna</tp:taxon-name-part> <tp:taxon-name-part taxon-name-part-type="species">paraindistincta</tp:taxon-name-part></tp:taxon-name></italic> sp. n., adult: ventral view (gnathosoma and legs not shown). Scale bar 100 μm.</p></caption><graphic xmlns:xlink="http://www.w3.org/1999/xlink" xlink:href="zookeys-529-087-g002.jpg" position="float" orientation="portrait" xlink:type="simple" id="oo_61864.jpg"/></fig><fig id="F3" position="float" orientation="portrait"><label>Figures 3–4.</label><caption><p><italic><tp:taxon-name><tp:taxon-name-part taxon-name-part-type="genus">Pergalumna</tp:taxon-name-part> <tp:taxon-name-part taxon-name-part-type="species">paraindistincta</tp:taxon-name-part></tp:taxon-name></italic> sp. n., adult: <bold>3</bold> anterior part of body, lateral view (gnathosoma and leg I not shown) <bold>4</bold> posterior view. Scale bar 100 μm.</p></caption><graphic xmlns:xlink="http://www.w3.org/1999/xlink" xlink:href="zookeys-529-087-g003.jpg" position="float" orientation="portrait" xlink:type="simple" id="oo_61865.jpg"/></fig><fig id="F4" position="float" orientation="portrait"><label>Figures 5–9.</label><caption><p><italic><tp:taxon-name><tp:taxon-name-part taxon-name-part-type="genus">Pergalumna</tp:taxon-name-part> <tp:taxon-name-part taxon-name-part-type="species">paraindistincta</tp:taxon-name-part></tp:taxon-name></italic> sp. n., adult: <bold>5</bold> bothridial seta <bold>6</bold> anterior part of left half of subcapitulum, ventral view <bold>7</bold> genital plate, right <bold>8</bold> anal plate, left, and adanal setae <bold>9</bold> tibia of leg IV, right, antiaxial view. Scale bar 20 μm.</p></caption><graphic xmlns:xlink="http://www.w3.org/1999/xlink" xlink:href="zookeys-529-087-g004.jpg" position="float" orientation="portrait" xlink:type="simple" id="oo_61866.jpg"/></fig><p><italic>Notogaster</italic> (Figs <xref ref-type="fig" rid="F1">1</xref>, <xref ref-type="fig" rid="F3">3</xref>, <xref ref-type="fig" rid="F3">4</xref>). Anterior notogastral margin not developed. Dorsophragmata (<italic>D</italic>) of medium size, elongated longitudinally. Notogastral setae represented by 10 pairs of alveoli. Three pairs of porose areas: <italic>Aa</italic> clearly bordered, elongate oval, transversally oriented (28–32 × 8–12), <italic>A1</italic> distinctly bordered only in anterior part, elongate oval to slightly elongate triangular, longitudinally oriented (57–68 × 12–16), <italic>A3</italic> without clear borders, elongate oval (24–28 × 8–12). Areas <italic>Aa</italic> located between setal alveoli <!--PageBreak--><italic>la</italic> and <italic>lm</italic>, equal distanced from them. Median pore present in males and females, comparatively large (diameter 10–16). All lyrifissures (<italic>ia</italic>, <italic>im</italic>, <italic>ip</italic>, <italic>ih</italic>, <italic>ips</italic>) distinct, <italic>im</italic> located antero-laterally to <italic>A1</italic>. Opisthonotal gland openings (<italic>gla</italic>) located laterally to <italic>A1</italic>.</p><p><italic>Gnathosoma</italic> (Fig. <xref ref-type="fig" rid="F4">6</xref>). Morphology of subcapitulum, palps and chelicerae typical for <italic><tp:taxon-name><tp:taxon-name-part taxon-name-part-type="genus">Pergalumna</tp:taxon-name-part></tp:taxon-name></italic> (see <xref ref-type="bibr" rid="B15">Engelbrecht 1972</xref>; <xref ref-type="bibr" rid="B18">Ermilov and Anichkin 2011a</xref>, <xref ref-type="bibr" rid="B19">b</xref>). Subcapitulum size: 102–106 × 102–106. Subcapitular setae setiform, slightly barbed, <italic>m</italic> (14–16) shorter than <italic>a</italic> and <italic>h</italic> (both pairs 18–20); <italic>a</italic> thickest, <italic>m</italic> thinnest. Two pairs of adoral setae (<italic>or</italic><sub>1</sub>, <italic>or</italic><sub>2</sub>, 12–14) setiform, hook-like distally, barbed. Palps (90–94) with typical setation: 0–2–1–3–9(+ω). Axillary sacculi (<italic>sac</italic>) distinct. Chelicerae (164) with two setiform, barbed setae; <italic>cha</italic> (41) longer than <italic>chb</italic> (24). Trägårdh’s organ long, tapered.</p><p><italic>Epimeral and lateral podosomal regions</italic> (Fig. <xref ref-type="fig" rid="F2">2</xref>). Anterior tectum of epimere I smooth. Apodemes 1, 2, sejugal and 3 well visible. Six pairs of setae, setal formula: 1–0–2–3. Setae thin, slightly barbed, <italic>1a</italic>, <italic>3c</italic> and <italic>4c</italic> (24) longer than <italic>3b</italic> (10–14) and <italic>4a</italic> and <italic>4b</italic> (4); <italic>1a</italic> thicker than others. Pedotecta II (Pd II) scale-like in lateral view, rounded distally in ventral view. Discidia (<italic>dis</italic>) sharply triangular. Circumpedal carinae (<italic>cp</italic>) slightly developed.</p><p><italic>Anogenital region</italic> (Figs <xref ref-type="fig" rid="F2">2</xref>, <xref ref-type="fig" rid="F3">4</xref>, <xref ref-type="fig" rid="F4">7</xref>, <xref ref-type="fig" rid="F4">8</xref>). Six pairs of genital (<italic>g</italic><sub>1</sub>, <italic>g</italic><sub>2</sub>, 12; <italic>g</italic><sub>2</sub>–<italic>g</italic><sub>6</sub>, 8), one pair of aggenital (<italic>ag</italic>, 8), two pairs of anal (<italic>an</italic><sub>1</sub>, <italic>an</italic><sub>2</sub>, 8) and two pairs of adanal setae (<italic>ad</italic><sub>2</sub>, <italic>ad</italic><sub>3</sub>, 8) thin, indistinctly barbed. One pair of adanal setae (<italic>ad</italic><sub>1</sub>, 24–36) thickened, straight, heavily barbed, however, in three paratypes one seta of the <italic>ad</italic><sub>1</sub> pair is short, as <italic>ad</italic><sub>2</sub> and <italic>ad</italic><sub>3</sub> in morphology. Adanal setae <italic>ad</italic><sub>3 </sub>inserted laterally to adanal lyrifissures (<italic>iad</italic>). Genital plates with two or three setae on anterior edge of each plate. Postanal porose area absent.</p><p><italic>Legs</italic> (Fig. <xref ref-type="fig" rid="F4">9</xref>). Morphology of leg segments, setae and solenidia typical for <italic><tp:taxon-name><tp:taxon-name-part taxon-name-part-type="genus">Pergalumna</tp:taxon-name-part></tp:taxon-name></italic> (see <xref ref-type="bibr" rid="B15">Engelbrecht 1972</xref>; <xref ref-type="bibr" rid="B18">Ermilov and Anichkin 2011a</xref>, <xref ref-type="bibr" rid="B19">b</xref>). Claws smooth. Formulas of leg setation and solenidia: I (1–4–3–4–20) [1–2–2], II (1–4–3–4–15) [1–1–2], III (1–2–1–3–15) [1–1–0], IV (1–2–2–3–12) [0–1–0]; homology of setae and solenidia indicated in Table <xref ref-type="table" rid="T1">1</xref>. Solenidion φ of tibiae IV inserted dorsally in posterior part of segments.</p><table-wrap id="T1" position="float" orientation="portrait"><label>Table 1.</label><caption><p>Leg setation and solenidia of adult <italic><tp:taxon-name><tp:taxon-name-part taxon-name-part-type="genus">Pergalumna</tp:taxon-name-part> <tp:taxon-name-part taxon-name-part-type="species">paraindistincta</tp:taxon-name-part></tp:taxon-name></italic> sp. n.</p></caption><table id="TID0ENSAI" rules="all"><tbody><tr><th rowspan="1" colspan="1">Leg</th><th rowspan="1" colspan="1"><abbrev xmlns:xlink="http://www.w3.org/1999/xlink" xlink:title="trochanter" xlink:type="simple">Tr</abbrev></th><th rowspan="1" colspan="1"><abbrev xmlns:xlink="http://www.w3.org/1999/xlink" xlink:title="femur" xlink:type="simple">Fe</abbrev></th><th rowspan="1" colspan="1"><abbrev xmlns:xlink="http://www.w3.org/1999/xlink" xlink:title="genu" xlink:type="simple">Ge</abbrev></th><th rowspan="1" colspan="1"><abbrev xmlns:xlink="http://www.w3.org/1999/xlink" xlink:title="Tibia" xlink:type="simple">Ti</abbrev></th><th rowspan="1" colspan="1"><abbrev xmlns:xlink="http://www.w3.org/1999/xlink" xlink:title="tarsus" xlink:type="simple">Ta</abbrev></th></tr><tr><td rowspan="1" colspan="1">I</td><td rowspan="1" colspan="1"><italic>v</italic>’</td><td rowspan="1" colspan="1"><italic>d</italic>, (<italic>l</italic>), <italic>bv</italic>’’</td><td rowspan="1" colspan="1">(<italic>l</italic>), <italic>v</italic>’, σ</td><td rowspan="1" colspan="1">(<italic>l</italic>), (<italic>v</italic>),﻿ φ<sub>1</sub>, φ<sub>2</sub></td><td rowspan="1" colspan="1">(<italic>ft</italic>), (<italic>tc</italic>), (<italic>it</italic>), (<italic>p</italic>), (<italic>u</italic>), (<italic>a</italic>), <italic>s</italic>, (<italic>pv</italic>), <italic>v</italic>’, (<italic>pl</italic>), <italic>l</italic>’’, ε, ω<sub>1</sub>, ω<sub>2</sub></td></tr><tr><td rowspan="1" colspan="1">II</td><td rowspan="1" colspan="1"><italic>v</italic>’</td><td rowspan="1" colspan="1"><italic>d</italic>, (<italic>l</italic>), <italic>bv</italic>’’</td><td rowspan="1" colspan="1">(<italic>l</italic>), <italic>v</italic>’, σ</td><td rowspan="1" colspan="1">(<italic>l</italic>), (<italic>v</italic>), φ</td><td rowspan="1" colspan="1">(<italic>ft</italic>), (<italic>tc</italic>), (<italic>it</italic>), (<italic>p</italic>), (<italic>u</italic>), (<italic>a</italic>), <italic>s</italic>, (<italic>pv</italic>), ω<sub>1</sub>, ω<sub>2</sub></td></tr><tr><td rowspan="1" colspan="1">III</td><td rowspan="1" colspan="1"><italic>v</italic>’</td><td rowspan="1" colspan="1"><italic>d</italic>, <italic>ev</italic>’</td><td rowspan="1" colspan="1"><italic>l</italic>’, σ</td><td rowspan="1" colspan="1"><italic>l</italic>’, (<italic>v</italic>), φ</td><td rowspan="1" colspan="1">(<italic>ft</italic>), (<italic>tc</italic>), (<italic>it</italic>), (<italic>p</italic>), (<italic>u</italic>), (<italic>a</italic>), <italic>s</italic>, (<italic>pv</italic>)﻿</td></tr><tr><td rowspan="1" colspan="1">IV</td><td rowspan="1" colspan="1"><italic>v</italic>’</td><td rowspan="1" colspan="1"><italic>d</italic>, <italic>ev</italic>’</td><td rowspan="1" colspan="1"><italic>d</italic>, <italic>l</italic>’</td><td rowspan="1" colspan="1"><italic>l</italic>’, (<italic>v</italic>), φ</td><td rowspan="1" colspan="1"><italic>ft</italic>’’, (<italic>tc</italic>), (<italic>p</italic>), (<italic>u</italic>), (<italic>a</italic>), <italic>s</italic>, (<italic>pv</italic>)﻿</td></tr></tbody></table><table-wrap-foot><fn><p>Note: Roman letters refer to normal setae, Greek letters to solenidia (except ε = famulus). Single prime (‘) marks setae on the anterior and double prime (“) setae on the posterior side of a given leg segment. Parentheses refer to a pair of setae. <abbrev xmlns:xlink="http://www.w3.org/1999/xlink" xlink:type="simple">Tr<def><p> – trochanter</p></def></abbrev>, <abbrev xmlns:xlink="http://www.w3.org/1999/xlink" xlink:type="simple">Fe<def><p> – femur</p></def></abbrev>, <abbrev xmlns:xlink="http://www.w3.org/1999/xlink" xlink:type="simple">Ge<def><p> – genu</p></def></abbrev>, <abbrev xmlns:xlink="http://www.w3.org/1999/xlink" xlink:type="simple">Ti<def><p> – Tibia</p></def></abbrev>, <abbrev xmlns:xlink="http://www.w3.org/1999/xlink" xlink:type="simple">Ta<def><p> – tarsus</p></def></abbrev>.</p></fn></table-wrap-foot></table-wrap></tp:treatment-sec><tp:treatment-sec sec-type="material"><title>Material examined.</title><p>Holotype (male): Indonesia, Sumatra, Harapan landscape, secondary rainforest, research site HF1, <named-content xmlns:xlink="http://www.w3.org/1999/xlink" content-type="dwc:verbatimCoordinates" xlink:type="simple">02°09'09.9"S, 103°21'43.2"E</named-content>, 76 m a.s.l., from forest floor litter material. Six paratypes (two females and four males): Indonesia, Sumatra, Harapan landscape, rubber plantation, research site HR2, <named-content xmlns:xlink="http://www.w3.org/1999/xlink" content-type="dwc:verbatimCoordinates" xlink:type="simple">01°52'44.5"S, 103°16'28.4"E</named-content>, 59 m a.s.l., from forest floor litter material. Four paratypes (one female and three males): Sumatra, Indonesia, Harapan landscape, jungle rubber agroforest, research site HJ1, <named-content xmlns:xlink="http://www.w3.org/1999/xlink" content-type="dwc:verbatimCoordinates" xlink:type="simple">01°55'40.0"S, 103°15'33.8"E</named-content>, 51 m a.s.l., from forest floor litter material. All specimens were collected by Bernhard Klarner (15.XI.2013) and identified and collected to morphospecies level by Dorothee Sandmann.</p></tp:treatment-sec><tp:treatment-sec sec-type="Type deposition"><title>Type deposition.</title><p>The holotype is deposited in <abbrev xmlns:xlink="http://www.w3.org/1999/xlink" content-type="institution" xlink:title="Indonesian Institute of Sciences" xlink:type="simple">LIPI</abbrev> (Indonesian Institute of Science) Cibinong, Indonesia; three paratypes are in the collection of the Senckenberg Museum, Görlitz, Germany; seven paratypes are in the collection of the Tyumen State University Museum of Zoology, Tyumen, Russia.</p><!--PageBreak--><!--PageBreak--><!--PageBreak--></tp:treatment-sec><tp:treatment-sec sec-type="Etymology"><title>Etymology.</title><p>The specific name <italic>paraindistincta</italic> refers to the morphological similarity of the new species to <italic><tp:taxon-name><tp:taxon-name-part taxon-name-part-type="genus">Pergalumna</tp:taxon-name-part> <tp:taxon-name-part taxon-name-part-type="species">indistincta</tp:taxon-name-part></tp:taxon-name></italic> Ermilov &amp; Anichkin, 2011.</p></tp:treatment-sec><tp:treatment-sec sec-type="Remarks"><title>Remarks.</title><p><italic><tp:taxon-name><tp:taxon-name-part taxon-name-part-type="genus">Pergalumna</tp:taxon-name-part> <tp:taxon-name-part taxon-name-part-type="species">paraindistincta</tp:taxon-name-part></tp:taxon-name></italic> sp. n. is morphologically most similar to <italic><tp:taxon-name><tp:taxon-name-part taxon-name-part-type="genus">Pergalumna</tp:taxon-name-part> <tp:taxon-name-part taxon-name-part-type="species">indistincta</tp:taxon-name-part></tp:taxon-name></italic> Ermilov &amp; Anichkin, 2011 from Vietnam (see <xref ref-type="bibr" rid="B19">Ermilov and Anichkin 2011b</xref>) and <italic><tp:taxon-name><tp:taxon-name-part taxon-name-part-type="genus">Pergalumna</tp:taxon-name-part> <tp:taxon-name-part taxon-name-part-type="species">sura</tp:taxon-name-part></tp:taxon-name></italic> Balogh, 1997 from the Neotropical region (see <xref ref-type="bibr" rid="B10">Balogh 1997</xref>; <xref ref-type="bibr" rid="B16">Ermilov et al. 2014a</xref>) in having rounded rostrum, well-developed prodorsal setae, setiform and ciliate of bothridial setae, three pairs of notogastral porose areas, transversally oriented <italic>Aa</italic> and strongly elongated, longitudinally oriented <italic>A1</italic>, and the absence of anterior notogastral margin as well as postanal porose area. However, the new species differs from both by the presence of strong adanal setae <italic>ad</italic><sub>1</sub> (vs. minute in <italic><tp:taxon-name><tp:taxon-name-part taxon-name-part-type="genus">Pergalumna</tp:taxon-name-part> <tp:taxon-name-part taxon-name-part-type="species">indistincta</tp:taxon-name-part></tp:taxon-name></italic> and <italic><tp:taxon-name><tp:taxon-name-part taxon-name-part-type="genus">Pergalumna</tp:taxon-name-part> <tp:taxon-name-part taxon-name-part-type="species">sura</tp:taxon-name-part></tp:taxon-name></italic>) and large, single median pore in females and males (vs. median pore absent in males and represented by several foveae in females in <italic><tp:taxon-name><tp:taxon-name-part taxon-name-part-type="genus">Pergalumna</tp:taxon-name-part> <tp:taxon-name-part taxon-name-part-type="species">indistincta</tp:taxon-name-part></tp:taxon-name></italic>, and absent in females and males in <italic><tp:taxon-name><tp:taxon-name-part taxon-name-part-type="genus">Pergalumna</tp:taxon-name-part> <tp:taxon-name-part taxon-name-part-type="species">sura</tp:taxon-name-part></tp:taxon-name></italic>). Additionally, the new species is smaller than <italic><tp:taxon-name><tp:taxon-name-part taxon-name-part-type="genus">Pergalumna</tp:taxon-name-part> <tp:taxon-name-part taxon-name-part-type="species">indistincta</tp:taxon-name-part></tp:taxon-name></italic> (415–481 × 298–365 vs. 547–614 × 381–415) and has shorter bothridial setae than <italic><tp:taxon-name><tp:taxon-name-part taxon-name-part-type="genus">Pergalumna</tp:taxon-name-part> <tp:taxon-name-part taxon-name-part-type="species">sura</tp:taxon-name-part></tp:taxon-name></italic>.</p><p>Furthermore, <italic><tp:taxon-name><tp:taxon-name-part taxon-name-part-type="genus">Pergalumna</tp:taxon-name-part> <tp:taxon-name-part taxon-name-part-type="species">paraindistincta</tp:taxon-name-part></tp:taxon-name></italic> sp. n. is morphologically similar to <italic><tp:taxon-name><tp:taxon-name-part taxon-name-part-type="genus">Pergalumna</tp:taxon-name-part> <tp:taxon-name-part taxon-name-part-type="species">pertrichosa</tp:taxon-name-part></tp:taxon-name></italic> Mahunka, 1995 from Borneo (see <xref ref-type="bibr" rid="B43">Mahunka 1995</xref>) in having a rounded rostrum, well developed prodorsal setae, setiform and ciliate bothridial setae, strong adanal setae <italic>ad</italic><sub>1</sub>, a single median pore, and the absence of an anterior notogastral margin. However, the new species differs from the latter by the smaller body size (415–481 × 298–365 vs. 550–608 × 413–454 in <italic><tp:taxon-name><tp:taxon-name-part taxon-name-part-type="genus">Pergalumna</tp:taxon-name-part> <tp:taxon-name-part taxon-name-part-type="species">pertrichosa</tp:taxon-name-part></tp:taxon-name></italic>), presence of three pairs of notogastral porose areas with elongated <italic>A1</italic> (vs. four pairs of porose areas with <italic>A1</italic> rounded in <italic><tp:taxon-name><tp:taxon-name-part taxon-name-part-type="genus">Pergalumna</tp:taxon-name-part> <tp:taxon-name-part taxon-name-part-type="species">pertrichosa</tp:taxon-name-part></tp:taxon-name></italic>) and minute anal setae (vs. well developed in <italic><tp:taxon-name><tp:taxon-name-part taxon-name-part-type="genus">Pergalumna</tp:taxon-name-part> <tp:taxon-name-part taxon-name-part-type="species">pertrichosa</tp:taxon-name-part></tp:taxon-name></italic>).</p></tp:treatment-sec><ref-list><ref id="B15"><mixed-citation xmlns:xlink="http://www.w3.org/1999/xlink" xlink:type="simple"><person-group><name name-style="western"><surname>Engelbrecht</surname><given-names>CM</given-names></name></person-group> (<year>1972</year>) <article-title>Galumnids from South Africa (<tp:taxon-name><tp:taxon-name-part taxon-name-part-type="family">Galumnidae</tp:taxon-name-part></tp:taxon-name>, <tp:taxon-name><tp:taxon-name-part taxon-name-part-type="order">Oribatei</tp:taxon-name-part></tp:taxon-name>).</article-title> <source>Acarologia</source> <volume>14</volume>(<issue>1</issue>): <fpage>109</fpage>–<lpage>140</lpage>. </mixed-citation></ref><ref id="B18"><mixed-citation xmlns:xlink="http://www.w3.org/1999/xlink" xlink:type="simple"><person-group><name name-style="western"><surname>Ermilov</surname><given-names>SG</given-names></name><name name-style="western"><surname>Anichkin</surname><given-names>AE</given-names></name></person-group> (<year>2011a</year>) <article-title>New oribatid mites of the genera <italic><tp:taxon-name><tp:taxon-name-part taxon-name-part-type="genus">Pergalumna</tp:taxon-name-part></tp:taxon-name></italic> and <italic><tp:taxon-name><tp:taxon-name-part taxon-name-part-type="genus">Galumnella</tp:taxon-name-part></tp:taxon-name></italic> (<tp:taxon-name><tp:taxon-name-part taxon-name-part-type="subclass">Acari</tp:taxon-name-part></tp:taxon-name>, <tp:taxon-name><tp:taxon-name-part taxon-name-part-type="order">Oribatida</tp:taxon-name-part></tp:taxon-name>, <tp:taxon-name><tp:taxon-name-part taxon-name-part-type="superfamily">Galumnoidea</tp:taxon-name-part></tp:taxon-name>) from Vietnam.</article-title> <source><tp:taxon-name><tp:taxon-name-part taxon-name-part-type="subclass">Acarina</tp:taxon-name-part></tp:taxon-name></source> <volume>19</volume>(<issue>2</issue>): <fpage>242</fpage>–<lpage>251</lpage>. </mixed-citation></ref><ref id="B19"><mixed-citation xmlns:xlink="http://www.w3.org/1999/xlink" xlink:type="simple"><person-group><name name-style="western"><surname>Ermilov</surname><given-names>SG</given-names></name><name name-style="western"><surname>Anichkin</surname><given-names>AE</given-names></name></person-group> (<year>2011b</year>) <article-title>The galumnoid fauna (<tp:taxon-name><tp:taxon-name-part taxon-name-part-type="subclass">Acari</tp:taxon-name-part></tp:taxon-name>: <tp:taxon-name><tp:taxon-name-part taxon-name-part-type="order">Oribatida</tp:taxon-name-part></tp:taxon-name>) of Cat Tien National Park (southern Vietnam) with description of two new species.</article-title> <source>Int J Acarol</source> <volume>37</volume> (<supplement>Suppl 1</supplement>): <fpage>85</fpage>–<lpage>94</lpage>. doi: <ext-link xlink:type="simple" ext-link-type="doi" xlink:href="10.1080/01647954.2010.539982">10.1080/01647954.2010.539982</ext-link> </mixed-citation></ref><ref id="B10"><mixed-citation xmlns:xlink="http://www.w3.org/1999/xlink" xlink:type="simple"><person-group><name name-style="western"><surname>Balogh</surname><given-names>P</given-names></name></person-group> (<year>1997</year>) <article-title>New species of oribatids (<tp:taxon-name><tp:taxon-name-part taxon-name-part-type="subclass">Acari</tp:taxon-name-part></tp:taxon-name>) from the Neotropical region.</article-title> <source>Opusc Zool</source> <publisher-loc>Budapest</publisher-loc> <volume>29-30</volume>: <fpage>21</fpage>–<lpage>30</lpage>. </mixed-citation></ref><ref id="B16"><mixed-citation xmlns:xlink="http://www.w3.org/1999/xlink" xlink:type="simple"><person-group><name name-style="western"><surname>Ermilov</surname><given-names>SG</given-names></name><name name-style="western"><surname>Alvarado-Rodríguez</surname><given-names>O</given-names></name><name name-style="western"><surname>Retana-Salazar</surname><given-names>AP</given-names></name></person-group> (<year>2014a</year>) <article-title>Contribution to the knowledge of Costa Rican oribatid mite fauna, with supplementary descriptions of <italic><tp:taxon-name><tp:taxon-name-part taxon-name-part-type="genus">Pergalumna</tp:taxon-name-part> <tp:taxon-name-part taxon-name-part-type="species">silvatica</tp:taxon-name-part></tp:taxon-name></italic> and <italic><tp:taxon-name><tp:taxon-name-part taxon-name-part-type="genus">P.</tp:taxon-name-part> <tp:taxon-name-part taxon-name-part-type="species">sura</tp:taxon-name-part></tp:taxon-name></italic> (<tp:taxon-name><tp:taxon-name-part taxon-name-part-type="subclass">Acari</tp:taxon-name-part></tp:taxon-name>: <tp:taxon-name><tp:taxon-name-part taxon-name-part-type="order">Oribatida</tp:taxon-name-part></tp:taxon-name> <tp:taxon-name><tp:taxon-name-part taxon-name-part-type="family">Galumnidae</tp:taxon-name-part></tp:taxon-name>).</article-title> <source>Syst Appl Acarol</source> <volume>19</volume>(<issue>2</issue>): <fpage>216</fpage>–<lpage>222</lpage>. doi: <ext-link xlink:type="simple" ext-link-type="doi" xlink:href="10.11158/saa.19.2.12">10.11158/saa.19.2.12</ext-link> </mixed-citation></ref><ref id="B43"><mixed-citation xmlns:xlink="http://www.w3.org/1999/xlink" xlink:type="simple"><person-group><name name-style="western"><surname>Mahunka</surname><given-names>S</given-names></name></person-group> (<year>1995</year>) <article-title>Oribatids from Sabah, East Malaysia (<tp:taxon-name><tp:taxon-name-part taxon-name-part-type="subclass">Acari</tp:taxon-name-part></tp:taxon-name>: <tp:taxon-name><tp:taxon-name-part taxon-name-part-type="order">Oribatida</tp:taxon-name-part></tp:taxon-name>, <tp:taxon-name><tp:taxon-name-part taxon-name-part-type="superfamily">Parakalummoidea</tp:taxon-name-part></tp:taxon-name>, n. stat. and <tp:taxon-name><tp:taxon-name-part taxon-name-part-type="superfamily">Galumnoidea</tp:taxon-name-part></tp:taxon-name>).</article-title> <source>Trop Zool</source> <volume>8</volume>: <fpage>269</fpage>–<lpage>308</lpage>. doi: <ext-link xlink:type="simple" ext-link-type="doi" xlink:href="10.1080/03946975.1995.10539286">10.1080/03946975.1995.10539286</ext-link> </mixed-citation></ref></ref-list></tp:taxon-treatment>
